# Supplementary material for: Therapeutic Delivery of Soluble Fractalkine Ameliorates Vascular Dysfunction in the Diabetic Retina
Source: Int J Mol Sci. 2024 Jan 31;25(3):1727. doi: 10.3390/ijms25031727 (PMC10855319; doi:10.3390/ijms25031727)
Supplement: Supplementary file 1 [file ijms-25-01727-s001.zip]

Archive with 1 entries (1 files):
- ijms-2800270-supplementary.pdf
